# Supplementary material for: Qualitative Characterization of Unrefined Durum Wheat Air-Classified Fractions
Source: Foods. 2021 Nov 16;10(11):2817. doi: 10.3390/foods10112817 (PMC8618629; doi:10.3390/foods10112817)
Supplement: Supplementary file 1 [file foods-10-02817-s001.zip]

Archive with 1 entries (1 files):
- foods-1404574-supplementary.pdf
